# Supplementary material for: Removal of Aniline and Benzothiazole Wastewaters Using an Efficient MnO2/GAC Catalyst in a Photocatalytic Fluidised Bed Reactor
Source: Materials (Basel). 2021 Sep 10;14(18):5207. doi: 10.3390/ma14185207 (PMC8467099; doi:10.3390/ma14185207)
Supplement: Supplementary file 1 [file materials-14-05207-s001.zip]

Archive with 1 entries (1 files):
- materials-1365356-supplementary.pdf
